# Supplementary material for: Evaluating disparities in the U.S. technology transfer ecosystem to improve bench to business translation
Source: F1000Res. 2018 Mar 15;7:329. [Version 1] doi: 10.12688/f1000research.14210.1 (PMC5897786; doi:10.12688/f1000research.14210.1)
Supplement: Supplementary file 1 [file f1000research-7-15458-s0000.tgz]

Archive with 1 entries (1 files):
- 5706295f-2564-4b5e-864b-9525ffd5d1b8.png
