# Supplementary material for: Evaluating disparities in the U.S. technology transfer ecosystem to improve bench to business translation
Source: F1000Res. 2018 Mar 15;7:329. [Version 1] doi: 10.12688/f1000research.14210.1 (PMC5897786; doi:10.12688/f1000research.14210.1)
Supplement: Supplementary file 3 [file f1000research-7-15458-s0002.tgz]

Archive with 1 entries (1 files):
- dfbcaea2-fca7-4e08-b749-3f6c7f83cec8.tif
