# Supplementary material for: Evaluating disparities in the U.S. technology transfer ecosystem to improve bench to business translation
Source: F1000Res. 2018 Mar 15;7:329. [Version 1] doi: 10.12688/f1000research.14210.1 (PMC5897786; doi:10.12688/f1000research.14210.1)
Supplement: Supplementary file 4 [file f1000research-7-15458-s0003.tgz › 5a1c25b1-4698-4b92-9c5f-a67525cca3ef.xlsx]

## Sheet: Sheet1
Supplementary Table 1. Pipeline descriptions.
Pipeline Category	Category Descriptions
Research Expenditure	The annual expenditure by the university of research expenses. Sources include the federal and local government, corporate sponsorship, foundations and nonprofit organizations. Total includes indirect costs.
Invention Disclosures	Submissions to the university technology licensing office. A disclosure is counted in this category independent of whether the licensing office decides to pursue the idea.
U.S. Patent Applications	USPTO filings including provisional applications, converted provisional applications, new utility and design applications, divisionals and continuations.
U.S. Patents Issued	Number of patents issued or reissued.
Licenses and Options Executed	Number of licenses and options executed. Non-exclusive licenses are counted for each licensee.
Startups	A new company that depends on university IP. Licensing to an existing small company does not count in this category.
Adjusted Gross Income	Realized net income from licenses: license issue fees, payments under options, annual minimums, running royalties, termination payments, the amount of equity received when cashed-in and software and biological material end-user license fees.
